# Supplementary material for: New Heterocyclic Combretastatin A-4 Analogs: Synthesis and Biological Activity of Styryl-2(3H)-benzothiazolones
Source: Pharmaceuticals (Basel). 2021 Dec 20;14(12):1331. doi: 10.3390/ph14121331 (PMC8703450; doi:10.3390/ph14121331)
Supplement: Supplementary file 1 [file pharmaceuticals-14-01331-s001.zip]

Archive with 1 entries (1 files):
- pharmaceuticals-1498278-supplementary.pdf
